# Supplementary material for: A Comparison of Tests for Detecting Prior Exposure to Coxiella burnetii for Use with Q-VAX in Australian Human Q Fever Vaccination
Source: Vaccines (Basel). 2025 Jun 6;13(6):615. doi: 10.3390/vaccines13060615 (PMC12197614; doi:10.3390/vaccines13060615)
Supplement: Supplementary file 1 [file vaccines-13-00615-s001.zip]

Archive with 1 entries (1 files):
- vaccines-3624985-supplementary.pdf
